# Supplementary material for: Improving Audiology Student Training by Clinical Simulation of Tinnitus: A Glimpse of the Lived Experience of Tinnitus
Source: Brain Sci. 2023 Sep 17;13(9):1338. doi: 10.3390/brainsci13091338 (PMC10526917; doi:10.3390/brainsci13091338)
Supplement: Supplementary file 1 [file brainsci-13-01338-s001.zip]

Archive with 1 entries (1 files):
- brainsci-2601931-supplementary.pdf
